# Supplementary material for: PK11007 Covalently Inhibits Thioredoxin Reductase 1 to Induce Oxidative Stress and Autophagy Impairment in NSCLC Cells
Source: Antioxidants (Basel). 2025 Oct 11;14(10):1222. doi: 10.3390/antiox14101222 (PMC12709224; doi:10.3390/antiox14101222)
Supplement: Supplementary file 1 [file antioxidants-14-01222-s001.zip]

Archive with 1 entries (1 files):
- antioxidants-3803992-supplementary.pdf
